# Supplementary material for: Cobalt Ferrite Nanoparticles for Tumor Therapy: Effective Heating versus Possible Toxicity
Source: Nanomaterials (Basel). 2021 Dec 23;12(1):38. doi: 10.3390/nano12010038 (PMC8746458; doi:10.3390/nano12010038)
Supplement: Supplementary file 1 [file nanomaterials-12-00038-s001.zip]

Archive with 1 entries (1 files):
- nanomaterials-1500880-supplementary.pdf
